# Supplementary material for: Equivocal Evidence for Colony Level Stress Effects on Bumble Bee Pollination Services
Source: Insects. 2020 Mar 18;11(3):191. doi: 10.3390/insects11030191 (PMC7142647; doi:10.3390/insects11030191)
Supplement: Supplementary file 1 [file insects-11-00191-s001.zip]

Archive with 2 entries (2 files):
- Supp info/Supplementary material S1.docx
- Supp info/Supplementary material S2.docx
